# Supplementary material for: Long-term viable chimeric nephrons generated from progenitor cells are a reliable model in cisplatin-induced toxicity
Source: Commun Biol. 2023 Oct 28;6:1097. doi: 10.1038/s42003-023-05484-9 (PMC10613230; doi:10.1038/s42003-023-05484-9)
Supplement: Supplementary file 4 — Supplementary Data 1 [file 42003_2023_5484_MOESM4_ESM.xlsx]

## Sheet: Figure 1
Figure 1e
Host body weight (g)
	Injection				Control
Day 0	1.4	1.3	1.3	1.3	1.3	1.248	1.325	1.45
Day 7	4.1	3.8	4	3.8	2.9	4.3	4.8	5.4
Day 14	6.7	7.2	7.3	6.8	5.2	4.3	7.3	8.4

## Sheet: Figure 2
Figure 2d and Table 2
Percentage of GFP-positive area (%)
	Surface	longitudinal section
No1	19.602	12.777
No2	13.786	8.01142
No3	19.85	5.65755
No4	17.121	14.2408
Average	17.5897	10.1717

## Sheet: Figure 3
Figure 3b-d
The number of cells (all cells and EGFP-positive cells) and the percentage of GFP-positive cells in each sample
cells	Total	Podo	PT-S1	PT-S2	PT-S3	LOH	DCT	PCs	ICs	Endo	Mes	FB	B cell	T cell	Macro	Epi
2 weeks, CIS(-)	6205	132	927	296	88	1415	623	378	198	1022	294	271	47	99	196	219
2 weeks, CIS(+)	9081	238	1008	661	58	2169	956	828	396	1388	345	242	21	117	418	235
2 months, CIS(-)	3591	89	1273	354	212	334	245	51	48	158	11	39	76	361	300	40
2 months, CIS(+)	5805	70	2268	690	704	560	467	251	250	81	3	5	36	106	264	36
Total	24682	529	5476	2001	1062	4478	2291	1508	892	2649	653	557	180	683	1178	530
EGFP+ cells	Total	Podo	PT-S1	PT-S2	PT-S3	LOH	DCT	PCs	ICs	Endo	Mes	FB	B cell	T cell	Macro	Epi
2 weeks, CIS(-)	64	4	12	7	1	8	5	2	1	10	2	7	0	2	1	2
2 weeks, CIS(+)	120	2	16	13	0	24	10	6	7	21	3	5	0	0	7	6
2 months, CIS(-)	24	1	7	3	0	6	2	1	0	0	0	3	0	0	1	0
2 months, CIS(+)	215	3	71	24	8	24	8	17	26	2	0	0	0	3	24	5
Total	423	10	106	47	9	62	25	26	34	33	5	15	0	5	33	13
EGFP+ cells (%)	Total	Podo	PT-S1	PT-S2	PT-S3	LOH	DCT	PCs	ICs	Endo	Mes	FB	B cell	T cell	Macro	Epi
2 weeks, CIS(-)	1.03143	3.0303	1.2945	2.36486	1.13636	0.565371	0.802568	0.529101	0.505051	0.978474	0.680272	2.58303	0	2.0202	0.510204	0.913242
2 weeks, CIS(+)	1.32144	0.840336	1.5873	1.96672	0	1.1065	1.04603	0.724638	1.76768	1.51297	0.869565	2.06612	0	0	1.67464	2.55319
2 months, CIS(-)	0.668338	1.1236	0.549882	0.847458	0	1.79641	0.816327	1.96078	0	0	0	7.69231	0	0	0.333333	0
2 months, CIS(+)	3.7037	4.28571	3.13051	3.47826	1.13636	4.28571	1.71306	6.77291	10.4	2.46914	0	0	0	2.83019	9.09091	13.8889
Total	1.7138	1.89036	1.93572	2.34883	0.847458	1.38455	1.09123	1.72414	3.81166	1.24575	0.765697	2.693	0	0.732064	2.80136	2.45283

## Sheet: Figure 4
Figure 4d
Kim1 positivity of host (GFP-) and donor (GFP+) proximal tubule cells (LTL+) with cisplatin treatment
Cisplatin	GFP-LTL-	GFP-LTL-Kim1+	Host Kim1+ (%)	GFP+LTL+	GFP+LTL+Kim1+	Donor Kim1+ (%)
20 mg/kg, No1	281	181	64.4128	36	20	55.5556
	225	134	59.5556	37	22	59.4595
20 mg/kg, No2	516	443	85.8527	173	137	79.1908
	723	613	84.7856	157	120	76.4331
20 mg/kg, No3	67	49	73.1343	380	259	68.1579
	757	514	67.8996	547	389	71.1152
10 mg/kg, No1	249	73	29.3173	153	31	20.2614
	1173	241	20.5456	191	37	19.3717
10 mg/kg, No2	749	175	23.3645	189	54	28.5714
	1086	444	40.884	37	25	67.5676
10 mg/kg, No3	1212	382	31.5182	66	31	46.9697
	1193	425	35.6245	55	37	67.2727
0 mg/kg, No1	1122	8	0.713012	310	9	2.90323
	908	35	3.85463	30	1	3.33333
0 mg/kg, No2	669	0	0	216	0	0
	665	6	0.902256	168	6	3.57143
0 mg/kg, No3	542	0	0	300	50	16.6667
	1172	0	0	232	27	11.6379

## Sheet: Figure 6
Figure 6d
Kim1 positivity of host (GFP-) and donor (GFP+) proximal tubule cells (LTL+) with cisplatin treatment
Cisplatin	GFP-LTL-	GFP-LTL-Kim1+	Host Kim1+ (%)	GFP+LTL+	GFP+LTL+Kim1+	Donor Kim1+ (%)
7 mg/kg, No1	967	155	16.029	102	21	20.5882
	911	326	35.7849	40	14	35
7 mg/kg, No2	1453	509	35.031	144	68	47.2222
	1403	615	43.8346	75	37	49.3333
7 mg/kg, No3	561	128	22.8164	120	13	10.8333
	1164	127	10.9107	61	11	18.0328
5 mg/kg, No1	1124	114	10.1423	35	6	17.1429
	875	37	4.22857	15	0	0
5 mg/kg, No2	665	153	23.0075	159	16	10.0629
	865	343	39.6532	89	14	15.7303
5 mg/kg, No3	1472	212	14.4022	89	11	12.3596
	1266	174	13.7441	42	6	14.2857
0 mg/kg, No1	1046	10	0.956023	55	1	1.81818
	798	2	0.250627	60	0	0
0 mg/kg, No2	964	3	0.311203	151	5	3.31126
	809	13	1.60692	74	1	1.35135
0 mg/kg, No3	438	13	2.96804	39	1	2.5641
	780	2	0.25641	30	0	0

## Sheet: Figue 7
Figure 7d
Kim1 positivity of rat proximal tubule cells (LTL+) with cisplatin treatment
Cisplatin	GFP+LTL+	GFP+LTL+Kim1+	Donor Kim1+ (%)
20 mg/kg, No1	273	114	41.7582
	204	120	58.8235
20 mg/kg, No2	189	129	68.254
	154	125	81.1688
20 mg/kg, No3	284	232	81.6901
	249	205	82.3293
0 mg/kg, No1	90	4	4.44444
	40	0	0
0 mg/kg, No2	52	10	19.2308
	219	12	5.47945
0 mg/kg, No3	234	15	6.41026
	186	0	0

## Sheet: Supplementary Figure 3
Supplementary Figure 3g
The mRNA expression levels of proximal tubule transporters relative to glyceraldehyde 3-dehydrogenase
	Fetal kidneys			Day 7 spheroids			Day 12 spheroids			Mature kidneys
Slc22a1	0	0	0	0.142838	0.205651	0.107154	0	0.0335106	0.0489604	0.708304	0.794197	1.4975
Slc22a2	0.00226662	0	0.00131199	0.0663053	0.087517	0.0675101	0	0.0212331	0.0206993	1.19867	1.05655	0.744788
Slc31a1	0.371456	0.304704	0.337934	0.787632	1.61885	1.13822	0	1.12633	1.58152	1.08304	1.11185	0.805113
Slc47a1	0.0819575	0.0114905	0.0309507	0.500245	0.780711	0.619437	0	0.372025	0.518171	1.11152	1.04775	0.840722
Abcc2	0.0495949	0.0101266	0.033538	0.349275	0.741555	0.556228	0	0.246102	0.299471	1.09663	0.923932	0.979437

## Sheet: Supplementary Figure 4
Supplementary Figure 4d
CD3+ T lymphocyte infiltration/mm^2
Neonatal B6, No1	0	0
Neonatal B6, No2	123.405	41.1351
Neonatal B6, No3	61.7027	20.5676
Adult NOG, No1	0	61.7027
Adult NOG, No2	61.7027	41.1351
Adult NOG, No3	20.5676	20.5676
Adult B6, No1	3887.27	4668.84
Adult B6, No2	5594.38	4463.16
Adult B6, No3	3990.11	5224.16
Supplementary Figure 4f
Kim1 positivity of proximal tubule cells (LTL+)
	LTL+	LTL+Kim1+	Kim1+ (%)
Neonatal B6, No1	310	9	2.90323
	30	1	3.33333
Neonatal B6, No2	216	0	0
	168	6	3.57143
Neonatal B6, No3	300	50	16.6667
	232	27	11.6379
Adult NOG, No1	7	0	0
	11	0	0
Adult NOG, No2	74	18	24.3243
	25	0	0
Adult NOG, No3	39	0	0
	39	3	7.69231
Adult B6, No1	6	6	100
	60	46	76.6667
Adult B6, No2	71	61	85.9155
	67	50	74.6269
Adult B6, No3	33	30	90.9091
	48	45	93.75
